# Supplementary material for: Fragment-based screening with natural products for novel anti-parasitic disease drug discovery
Source: Expert Opin Drug Discov. 2019 Sep 12;14(12):1283–95. doi: 10.1080/17460441.2019.1653849 (PMC6816479; doi:10.1080/17460441.2019.1653849)
Supplement: fragment_ChemGPS_results.xlsx [file IEDC_A_1653849_SM2190.xlsx]

## Sheet: Sheet1
Fragments	PC1	PC2	PC3	PC4	PC5	PC6	PC7	PC8
1	-4.06402	-1.68679	-1.4793	-0.710556	-0.167769	-0.450788	-0.899473	-0.229001
2	-3.73027	-1.31032	-1.67391	-0.349275	-0.164735	-0.348691	-0.258595	-0.239831
3	-3.47513	-1.95886	-0.811109	-0.543124	-0.101467	-0.844105	-1.06965	-0.215789
4	-3.13205	-1.62531	-0.410677	-0.024803	0.022977	-0.887287	-0.388163	-0.351593
5	-1.56695	-1.67855	-0.911409	-0.419152	0.323813	0.301133	-0.530786	-0.368224
6	-1.1397	0.112712	-0.744231	-0.730015	0.457444	0.430124	-0.654149	0.482702
7	-1.07506	0.309241	-0.756678	-0.335177	0.739664	0.383836	-0.101848	0.285157
8	-0.960884	-0.011329	0.513518	-0.389624	1.01546	0.38501	-0.790967	0.204799
9	-0.671006	0.185475	-1.24331	-0.38782	0.583571	0.316118	-0.141547	0.390554
10	-0.930904	0.057689	-1.09326	-0.631169	0.626597	0.231247	-0.564322	0.528216
11	-2.97973	-1.0513	-1.62252	-0.863012	-0.314421	0.709877	0.19917	-0.340377
12	-2.89365	-0.629233	-1.74615	-0.471168	-0.172689	0.978966	0.991181	-0.41943
13	-2.52275	-1.10365	-2.33372	-0.751786	-0.526368	0.605741	0.398224	-0.008509
14	-2.32178	-1.246	-2.08889	-0.615657	0.193478	0.942887	-0.032115	-0.153697
15	-2.56613	-1.91334	-2.35304	-1.48542	-0.66329	0.341522	-0.850624	0.1993
16	-2.24333	-1.03889	-0.775827	0.287912	0.416446	0.138235	0.929634	-0.516033
17	-2.90234	-1.28615	-0.666269	-0.150173	0.398358	0.202636	-0.061928	-0.229665
18	-3.66166	-1.19624	-1.95533	-0.921204	0.266226	0.774814	-0.620775	-0.152086
19	-2.77992	0.788431	-0.860002	-0.776334	0.241952	0.087653	-0.859012	0.076091
20	-3.97713	-1.4611	0.135845	-1.27428	0.26777	1.03301	-1.17786	-0.46711
21	-3.63351	-1.56333	-1.02605	-1.34495	0.205556	0.970837	-1.12921	-0.238002
22	-2.99281	1.99053	-0.053586	-1.01788	0.909483	0.899503	-0.975914	0.709422
24	-3.36008	-1.45676	0.476819	-1.22291	0.104223	0.32204	-0.899403	-0.540384
25	-2.85783	-1.40608	-0.785251	-0.511665	0.416897	0.042654	-0.160053	-0.239475
26	-3.68641	-1.0843	1.18918	-0.988751	0.383839	0.398474	-0.58678	-0.810548
27	-3.30773	-1.11619	0.822011	-0.258891	0.568638	-0.252478	0.061793	-0.600573
28	-3.23618	0.093359	1.04869	-0.492126	0.538857	-0.285317	-0.650211	-0.038451
29	-2.77913	-1.268	-1.82555	0.126746	0.235675	0.144419	0.069017	-0.100111
30	-2.82073	-1.44225	-0.665979	-0.310955	0.44059	-0.223419	-0.172538	-0.227035
31	-3.62504	-1.15024	-1.83784	-1.01967	-0.332075	0.621312	-0.170803	-0.224848
32	-2.8425	-0.643466	0.179951	-0.083624	0.407129	0.5261	1.03156	-0.855728
33	-3.21639	-1.09218	-1.9662	-0.73927	-0.697258	0.681877	-0.031208	-0.35541
34	-3.34929	-0.839116	-1.00084	0.10571	1.19119	1.16345	-0.105896	-0.631157
35	-3.06262	0.434491	-0.363659	-0.697392	0.791924	-0.445772	-1.01091	0.675181
36	-3.17234	-1.28635	0.145205	-0.579231	0.234726	-0.128319	-0.259856	-0.448462
37	-3.12913	2.10609	-0.492595	-0.065945	0.762902	-0.174909	-0.298578	1.02327
38	-2.98925	2.38549	-0.827404	0.483697	0.406886	0.104136	-0.285201	0.967636
39	-4.19468	-1.21514	-3.26453	0.587583	0.206873	-1.07283	-0.410334	-0.187646
40	-2.8117	-1.51002	-2.31652	0.846022	1.86182	-0.410217	-1.08146	-0.653571
41	-2.759	0.633114	-2.31976	0.502993	1.85296	0.181172	-1.12485	0.350172
42	-2.13004	2.57511	-0.309529	0.286138	1.32096	-0.680385	-0.792576	0.916781
43	-3.44709	1.48682	-1.00907	0.604999	0.883677	0.000473	-0.722075	0.39882
44	-1.01214	1.58214	2.32696	-0.562202	0.570374	-0.338189	-1.34972	0.502793
45	-1.64131	2.43643	-0.109603	0.985867	0.131269	-0.51183	-0.501192	0.890308
46	-2.90675	2.34037	-1.16024	0.536781	0.85405	0.141581	-0.13461	0.837734
47	-2.14297	1.70289	-0.504942	-0.134477	1.33162	0.966632	-0.749179	0.523514
48	-3.55714	2.85674	-1.50347	0.16043	0.91012	1.0522	-0.943448	1.05886
49	-3.24215	3.18924	-0.561261	-0.345421	0.999493	1.0667	-0.441973	0.92043
50	-3.65109	2.93553	-1.00295	-0.518506	1.26335	0.611637	-0.858298	1.30349
51	-3.78703	1.58367	-0.432422	-0.297141	0.986296	1.02507	-0.148195	0.291338
52	-4.09855	1.18431	-0.376081	-0.393977	0.720554	-0.810246	-0.902812	0.789137
53	-3.65109	2.93553	-1.00295	-0.518506	1.26335	0.611637	-0.858298	1.30349
54	-3.65055	2.95099	-0.932046	-0.500428	1.24648	0.602169	-0.886518	1.26896
55	-3.22744	2.95749	-1.40294	-0.425407	0.985238	0.523367	-0.946357	0.738954
56	-3.53418	1.76842	-1.24901	-0.20569	0.539104	0.911554	0.112447	0.231449
57	-4.85994	0.368122	-1.46657	0.673159	-0.559787	1.63726	1.1558	-0.618319
58	-4.32497	1.79557	-0.818975	0.039359	0.242752	-0.018996	-0.667208	0.896444
59	-4.34401	1.54169	-1.21544	0.400939	0.301845	0.243757	-0.493559	0.964183
60	-4.2127	1.7387	-0.874045	0.016611	0.758532	0.036324	-0.986388	0.711391
61	-3.92849	1.83697	-1.92205	-0.130527	0.844304	0.624006	-1.26162	0.578327
62	-4.17122	1.61145	-0.876751	-0.311333	1.04613	-0.171826	-0.970387	0.687654
63	-4.38257	1.78214	-0.891029	0.053484	0.222462	-0.066637	-0.6758	0.892831
64	-4.70769	1.5137	-0.936238	0.021474	0.828886	-0.119946	-0.495928	0.961784
65	-4.45071	1.89882	-1.58707	0.154163	0.684074	0.991154	-0.73662	0.849729
66	-4.2127	1.7387	-0.874045	0.016611	0.758532	0.036324	-0.986388	0.711391
67	-4.27968	1.58706	-1.27737	-0.022314	0.730401	0.848938	-0.884059	0.660331
68	-3.75932	1.59317	-1.64007	-0.262658	0.867644	0.542842	-1.36167	0.433884
69	-3.5862	1.66109	-2.15467	0.765321	-0.192618	1.03155	-1.23616	0.27256
70	-3.5113	1.41324	-1.6035	-0.126537	0.700545	-0.091939	-0.543484	0.557505
71	-2.99661	2.26378	-1.16948	-0.030203	1.50939	0.429658	-0.852233	0.792928
72	-2.86225	0.637102	0.639221	-0.400774	0.962863	0.249136	-0.87967	0.107218
73	-2.64632	0.679944	0.328319	-0.413405	0.741818	0.505142	-0.60244	0.161265
74	-3.08158	-1.76219	-0.270022	-1.71567	-0.351802	0.660072	-1.25622	-0.342072
75	-3.87546	-0.615991	-0.598138	-0.259149	0.443193	0.316244	0.625523	-0.622216
76	-4.07964	-1.55019	-1.52435	-0.989302	-0.042749	0.224819	-0.944077	-0.136617
77	-3.35028	-1.47524	-0.190523	-0.239643	0.891063	0.265932	-0.933978	-0.462811
78	-3.58961	1.04664	-0.316365	0.303143	1.30632	-0.589498	-0.765418	0.450679
79	-3.32563	1.15898	-0.739972	0.616798	1.21431	-0.403551	-0.169166	0.393265
80	-4.04739	-1.73759	-0.704786	-0.413038	0.167051	-0.500418	-1.01326	-0.3155
81	-4.9862	-1.36175	-0.547277	-1.16017	0.43815	0.320435	-1.26967	-0.700436
82	-4.02725	-1.60561	-3.05347	-0.696639	-0.105	-0.152944	-1.00015	-0.024399
83	-3.87184	3.45711	-0.634465	0.693102	0.125107	1.54449	-0.37181	1.20159
84	-4.04235	-0.185771	-1.89204	-0.063496	-0.420837	1.18276	1.02916	-0.465552
85	-3.17011	-0.694498	-0.482696	-0.697465	0.192265	0.917233	0.641007	-0.639299
86	-3.00509	-0.773756	0.338766	-0.874257	0.021416	1.04942	0.283686	-0.806836
87	-2.84146	-0.892848	-0.069395	-1.01689	0.003463	0.975864	0.21444	-0.60099
88	-2.99266	-0.79187	0.228569	-0.895569	0.0449	1.05367	0.327652	-0.773119
89	-2.86726	-0.906901	0.343442	-0.128369	0.377354	0.169188	0.632849	-0.726181
90	-2.85829	-0.740062	-1.66258	0.759612	-0.254144	-0.027977	0.991121	-0.320571
91	-3.16928	1.12295	-0.386803	-0.166224	0.930597	0.659572	-0.108051	0.218312
92	-4.44732	-0.974161	0.006548	-1.10989	0.150956	0.584763	-0.520407	-0.70103
93	-2.44074	2.04953	-0.701629	-0.033351	0.929932	0.359643	-0.676234	0.892008
94	-3.02612	-0.990802	-2.13376	0.744843	0.342643	-0.133702	0.502549	-0.239554
95	-2.38386	1.65065	-0.823846	0.271169	1.10395	-0.684713	-0.602153	0.955212
